# Supplementary material for: Developmental Patterns in Autism and Other Neurodevelopmental Disorders in Preschool Children
Source: Children (Basel). 2025 Jan 24;12(2):125. doi: 10.3390/children12020125 (PMC11854899; doi:10.3390/children12020125)
Supplement: Supplementary file 1 [file children-12-00125-s001.zip]

Archive with 1 entries (1 files):
- children-3429408-supplementary.pdf
